# Supplementary material for: Farmers Views on the Implementation of On-Farm Emergency Slaughter for the Management of Acutely Injured Cattle in Ireland
Source: Animals (Basel). 2023 Jan 28;13(3):450. doi: 10.3390/ani13030450 (PMC9913314; doi:10.3390/ani13030450)
Supplement: Supplementary file 1 [file animals-13-00450-s001.zip]

Archive with 1 entries (1 files):
- animals-2111837-supplementary.pdf
